# Supplementary material for: Coupling coordination between higher education and environmental governance: Evidence of western China
Source: PLoS One. 2022 Aug 22;17(8):e0271994. doi: 10.1371/journal.pone.0271994 (PMC9394855; doi:10.1371/journal.pone.0271994)
Supplement: S2 Table — (a, b) Performance of the environmental governance subsystem. (ZIP) [file pone.0271994.s002.zip]

Archive with 2 entries (2 files):
- S2(a)_Table.docx
- S2(b)_Table.docx
